# Supplementary material for: Correction: Effect of a new formulation of micronized and ultramicronized N-palmitoylethanolamine in a tibia fracture mouse model of complex regional pain syndrome
Source: PLoS One. 2018 Jul 25;13(7):e0201501. doi: 10.1371/journal.pone.0201501 (PMC6059482; doi:10.1371/journal.pone.0201501)
Supplement: S1 File — (XLSX) [file pone.0201501.s001.xlsx]

## Sheet: Foglio1 
	FIGURE 1 A						FIGURE 1 A						FIGURE 1 A						FIGURE 1 A						FIGURE 1 A						FIGURE 1 A						FIGURE 1 A
	DAY 0						DAY 1						DAY 3						DAY 7						DAY 14						DAY 21						DAY 28
		N. mouse	Sham	Vehicle	PEA/MPS			N. mouse	Sham	Vehicle	PEA/MPS			N. mouse	Sham	Vehicle	PEA/MPS			N. mouse	Sham	Vehicle	PEA/MPS			N. mouse	Sham	Vehicle	PEA/MPS			N. mouse	Sham	Vehicle	PEA/MPS			N. mouse	Sham	Vehicle	PEA/MPS
		1	8.4	7.9	7.6			1	8.2	1.5	1.6			1	8.1	2.1	3.4			1	8	4.5	6.5			1	8.3	6.9	8.1			1	7.9	8.1	8.3			1	7.7	8	8.2
		2	7.9	8.6	7.9			2	8	2.1	1.7			2	7.8	2.6	3.3			2	7.9	4.7	6.9			2	8.1	5.6	7.6			2	8.2	7.9	7.9			2	8.3	7.7	7.6
		3	7.2	8.4	8.2			3	7.4	2.3	2.4			3	7.7	2.5	3.9			3	7.6	4.4	6.6			3	7.9	5.9	7.5			3	8.1	8	7.7			3	8	8.1	8.3
		4	8.5	8.2	8.3			4	8.3	2.5	0.7			4	8.8	2.9	2.6			4	8.6	4.9	5.9			4	8.2	6.4	7.4			4	7.8	7.6	7.9			4	7.9	8.3	7.6
		5	8.1	7.6	8			5	7.6	0.9	0.6			5	7.9	1.4	2.1			5	7.7	3.9	5.4			5	7.5	6	7.9			5	7.9	7.3	8			5	8.1	7.9	8.4
		6	7.5	7.1	7.6			6	7.9	0.8	0.9			6	7.6	2.1	2			6	8.1	3.6	5.5			6	7.6	5.9	7.8			6	8	8	7.9			6	7.6	8.1	8.1
		7	7.6	7.3	7.4			7	7.4	1.4	2.2			7	7.5	1.9	2.3			7	7.3	3.5	5.9			7	7.4	5.6	7.7			7	7.6	8.4	7.6			7	7.9	8.2	7.4
		8	8.1	8.4	8.5			8	7.7	1.3	1.9			8	7.2	1.7	3.6			8	7.5	3.9	6.1			8	7.9	6.3	8.6			8	8.1	8.3	8.5			8	7.7	8	7.9
		9	8.8	8.2	8.8			9	8.1	0.8	1.6			9	8.5	1.1	3.6			9	8.4	3.6	6.6			9	8.5	6.7	8.4			9	8.2	7.6	8.3			9	8	7.9	7.7
		10	8.7	8.3	7.5			10	8.9	2.1	1.4			10	8.6	2.6	2.9			10	8.3	4.3	6.2			10	8.6	6.9	8.6			10	8.3	7.9	8.1			10	8.6	7.7	8.3
	n		10	10	10		n		10	10	10		n		10	10	10		n		10	10	10		n		10	10	10		n		10	10	10		n		10	10	10
	Mean		8.08	8	7.98		Mean		7.95	1.57	1.5		Mean		7.97	2.09	2.97		Mean		7.94	4.13	6.16		Mean		8	6.22	7.96		Mean		8.01	7.91	8.02		Mean		7.98	7.99	7.95
	SD		0.532917	0.507718	0.46619		SD		0.460072	0.641266	0.609189		SD		0.52079	0.576291	0.686456		SD		0.419524	0.496767	0.494862		SD		0.413656	0.496208	0.445222		SD		0.213177	0.33483	0.282056		SD		0.301109	0.196921	0.356682
	FIGURE 1 B						FIGURE 1 B						FIGURE 1 B						FIGURE 1 B						FIGURE 1 B						FIGURE 1 B						FIGURE 1 B
	DAY 0						DAY 1						DAY 3						DAY 7						DAY 14						DAY 21						DAY 28
		N. mouse	Sham	Vehicle	PEA/MPS			N. mouse	Sham	Vehicle	PEA/MPS			N. mouse	Sham	Vehicle	PEA/MPS			N. mouse	Sham	Vehicle	PEA/MPS			N. mouse	Sham	Vehicle	PEA/MPS			N. mouse	Sham	Vehicle	PEA/MPS			N. mouse	Sham	Vehicle	PEA/MPS
		1	12	12	11.9			1	11.8	4.9	5.6			1	11.7	5.6	7.6			1	12	8.3	10.9			1	11.7	10.9	11.8			1	11.9	11.6	12			1	11.7	11.5	11.7
		2	12	11.9	11.7			2	11.9	3.2	5.2			2	12	4.9	7.5			2	11.9	7.7	10.3			2	12	9.8	11.7			2	11.8	11.4	12			2	11.5	11.3	11.9
		3	11.9	12	11.8			3	12	3.3	4.8			3	11.9	4.4	8.1			3	11.8	7.6	9.9			3	12	10.6	11.4			3	12	11.2	11.6			3	11.8	11.4	11.8
		4	11.8	11.8	12			4	12	3.5	4.4			4	11.8	5	7.6			4	12	8.4	9.6			4	11.6	10.8	11.6			4	11.5	11	11.6			4	11.9	11.6	12
		5	11.6	12	12			5	11.5	4.4	5.2			5	11.4	5.2	8.2			5	11.6	8.2	9.5			5	11.8	9.8	11.1			5	11.4	11.1	11.2			5	11.5	11.3	12
		6	11.4	12	11.8			6	11.7	4.1	5.3			6	11.6	5.3	8.1			6	11.3	8.1	10.6			6	11.6	10.5	11.9			6	12	11.8	11.7			6	11.8	11.9	11.6
		7	11.7	11.7	12			7	11.5	3.5	5			7	12	4.4	8			7	11.8	8	10.4			7	11.5	9.7	11.3			7	11.8	11.7	11.4			7	12	11.9	11.7
		8	11.6	11.3	12			8	11.3	3.2	4.1			8	12	4.1	7.6			8	11.7	7.6	9.9			8	11.4	9.6	10.9			8	11.7	11.5	11.1			8	12	11.8	11.6
		9	12	12	11.4			9	11.7	4.3	4.6			9	11.9	4.6	7.7			9	12	7.6	10.5			9	11.8	9.9	10.6			9	11.9	11.3	11.3			9	11.5	11.1	11.5
		10	12	12	11.3			10	11.9	4.3	4.4			10	11.8	4.9	8.4			10	11.9	7.7	9.9			10	11.7	10.1	10.1			10	12	11.5	11.3			10	11.7	11.1	11.5
	n		10	10	10		n		10	10	10		n		10	10	10		n		10	10	10		n		10	10	10		n		10	10	10		n		10	10	10
	Mean		11.8	11.87	11.79		Mean		11.73	3.87	4.86		Mean		11.81	4.84	7.88		Mean		11.8	7.92	10.15		Mean		11.71	10.17	11.24		Mean		11.8	11.41	11.52		Mean		11.74	11.49	11.73
	SD		0.216025	0.226323	0.255821		SD		0.235938	0.601941	0.478888		SD		0.196921	0.464758	0.315524		SD		0.221108	0.315524	0.457651		SD		0.196921	0.485455	0.573876		SD		0.210819	0.260128	0.315524		SD		0.195505	0.303498	0.188856
	FIGURE 1 C						FIGURE 1 C						FIGURE 1 C						FIGURE 1 C						FIGURE 1 C						FIGURE 1 C						FIGURE 1 C
	DAY 0						DAY 1						DAY 3						DAY 7						DAY 14						DAY 21						DAY 28
		N. mouse	Sham	Vehicle	PEA/MPS			N. mouse	Sham	Vehicle	PEA/MPS			N. mouse	Sham	Vehicle	PEA/MPS			N. mouse	Sham	Vehicle	PEA/MPS			N. mouse	Sham	Vehicle	PEA/MPS			N. mouse	Sham	Vehicle	PEA/MPS			N. mouse	Sham	Vehicle	PEA/MPS
		1	0	0	0			1	0	4	4			1	0	4	3			1	0	2	1			1	0	1	1			1	0	1	0			1	0	0	0
		2	0	0	0			2	0	4	4			2	0	3	3			2	0	1	1			2	0	0	1			2	0	0	0			2	0	0	0
		3	0	0	0			3	0	4	3			3	0	3	2			3	0	2	0			3	0	1	0			3	0	0	0			3	0	0	0
		4	0	0	0			4	0	5	4			4	0	4	3			4	0	2	1			4	0	0	0			4	0	0	0			4	0	0	0
		5	0	0	0			5	0	4	4			5	0	4	2			5	0	2	0			5	0	0	0			5	0	0	0			5	0	0	0
		6	0	0	0			6	0	5	4			6	0	4	3			6	0	2	1			6	0	0	0			6	0	0	0			6	0	0	0
		7	0	0	0			7	0	4	4			7	0	4	3			7	0	2	1			7	0	0	0			7	0	0	0			7	0	0	0
		8	0	0	0			8	0	5	3			8	0	4	2			8	0	2	0			8	0	0	0			8	0	0	0			8	0	0	0
		9	0	0	0			9	0	4	4			9	0	4	3			9	0	3	1			9	0	1	0			9	0	1	0			9	0	1	0
		10	0	0	0			10	0	4	4			10	0	4	2			10	0	2	0			10	0	0	0			10	0	0	0			10	0	0	0
	n		10	10	10		n		10	10	10		n		10	10	10		n		10	10	10		n		10	10	10		n		10	10	10		n		10	10	10
	Mean		0	0	0		Mean		0	4.3	3.8		Mean		0	3.8	2.6		Mean		0	2	0.6		Mean		0	0.3	0.2		Mean		0	0.2	0		Mean		0	0.1	0
	SD		0	0	0		SD		0	0.483046	0.421637		SD		0	0.421637	0.516398		SD		0	0.471405	0.516398		SD		0	0.483046	0.421637		SD		0	0.421637	0		SD		0	0.316228	0

## Sheet: Foglio 2
	FIGURE 2 F
		BV1/TV %
			DAY 0		DAY 28
		N. mouse	Vehicle	PEA/MPS	Vehicle	PEA/MPS
		1	0	0	37.1	41.1
		2	0	0	36.1	37.4
		3	0	0	34.3	41.4
		4	0	0	35.33	41.5
		5	0	0	36.1	41.9
		6	0	0	35.33	37.8
		7	0	0	31.9	41.2
		8	0	0	37.2	37
		9	0	0	34.7	41.1
		10	0	0	35.3	41
	n		10	10	10	10
	Mean		0	0	35.336	40.14
	SD		0	0	1.52894	1.91729
	FIGURE 3 G						FIGURE 3 H
		TV						BV
		N. mouse	Sham	Vehicle	PEA/MPS			N. mouse	Sham	Vehicle	PEA/MPS
		1	0	24	59			1	0	5	17
		2	0	20	63			2	0	4	16
		3	0	31	52			3	0	6	16
		4	0	24	50			4	0	4	9
		5	0	20	50			5	0	4	10
		6	0	30	60			6	0	6	14
		7	0	24	61			7	0	6	18
		8	0	19	50			8	0	5	8
		9	0	34	53			9	0	6	16
		10	0	24	53			10	0	4	16
	n		10	10	10		n		10	10	10
	Mean		0	25	55.1		Mean		0	5	14
	SD		0	5.07718	5.08702		SD		0	0.942809	3.62093
		FIGURE 4 G					FIGURE 4 H
		Mast cell number						NGF
		N. mouse	Sham	Vehicle	PEA/MPS			N. mouse	Sham	Vehicle	PEA/MPS
		1	6	25	20			1	1	6	4
		2	4	30	23			2	1	6	4
		3	10	39	14			3	2	8	3
		4	6	20	9			4	1	6	2
		5	13	32	15			5	2	8	3
		6	4	42	10			6	1	8	2
		7	5	43	21			7	2	8	4
		8	7	25	9			8	1	8	2
		9	5	31	13			9	1	7	2
		10	6	29	16			10	1	6	4
	n		10	10	10		n		10	10	10
	Mean		6.6	31.6	15		Mean		1.3	7.1	3
	SD		2.83627	7.63326	5.03322		SD		0.483046	0.994429	0.942809
		FIGURE 5 G					FIGURE 5 H
		MMP9						Cartilage volume
		N. mouse	Sham	Vehicle	PEA/MPS			N. mouse	Sham	Vehicle	PEA/MPS
		1	5	3	6			1	3	3	1
		2	5	3	6			2	3	3	1
		3	6	4	6			3	3	4	0
		4	5	3	8			4	2	3	0
		5	6	3	8			5	3	4	1
		6	5	4	8			6	2	4	1
		7	6	4	8			7	2	4	1
		8	6	3	6			8	3	4	0
		9	6	3	8			9	3	4	0
		10	6	3	7			10	2	3	1
	n		10	10	10		n		10	10	10
	Mean		5.6	3.3	7.1		Mean		2.6	3.6	0.6
	SD		0.516398	0.483046	0.994429		SD		0.516398	0.516398	0.516398
		FIGURE 6 D
		Bony tissue area %
		N. mouse	Sham	Vehicle	PEA/MPS
		1	100	23	70
		2	100	31	61
		3	100	33	74
		4	100	39	79
		5	100	30	70
		6	100	44	81
		7	100	36	75
		8	100	34	78
		9	100	34	74
		10	100	29	71
	n		10	10	10
	Mean		100	33.3	73.3
	SD		0	5.73585	5.73585
		FIGURE 7 G					FIGURE 7 H
		TNF alpha						IL1 beta
		N. mouse	Sham	Vehicle	PEA/MPS			N. mouse	Sham	Vehicle	PEA/MPS
		1	0	6	3			1	1	7	2
		2	2	6	4			2	1	8	2
		3	3	8	2			3	2	8	2
		4	2	6	1			4	1	7	2
		5	3	8	3			5	2	7	2
		6	0	8	2			6	1	8	1
		7	2	8	1			7	2	7	2
		8	0	7	1			8	1	7	1
		9	2	8	2			9	1	7	1
		10	2	6	1			10	1	7	1
	n		10	10	10		n		10	10	10
	Mean		1.6	7.1	2		Mean		1.3	7.3	1.6
	SD		1.17379	0.994429	1.05409		SD		0.483046	0.483046	0.516398
		FIGURE 8 G					FIGURE 8 H
		nitro						PARP
		N. mouse	Sham	Vehicle	PEA/MPS			N. mouse	Sham	Vehicle	PEA/MPS
		1	1	7	3			1	1	6	2
		2	1	8	4			2	2	8	2
		3	2	8	4			3	2	8	2
		4	1	7	3			4	2	6	2
		5	2	8	3			5	2	6	2
		6	1	8	3			6	1	8	2
		7	1	8	3			7	1	8	1
		8	1	8	4			8	2	6	1
		9	2	7	3			9	2	8	1
		10	1	7	3			10	1	7	1
	n		10	10	10		n		10	10	10
	Mean		1.3	7.6	3.3		Mean		1.6	7.1	1.6
	SD		0.483046	0.516398	0.483046		SD		0.516398	0.994429	0.516398
		FIGURE 9 G					FIGURE 9 H
		BAX						BCL-2
		N. mouse	Sham	Vehicle	PEA/MPS			N. mouse	Sham	Vehicle	PEA/MPS
		1	2	7	3			1	7	1	7
		2	2	7	2			2	6	1	7
		3	2	7	2			3	7	1	7
		4	1	8	2			4	6	1	6
		5	1	8	3			5	6	1	7
		6	1	7	3			6	6	2	7
		7	1	7	2			7	6	1	7
		8	1	7	2			8	6	2	6
		9	1	8	2			9	6	2	6
		10	1	7	2			10	7	1	6
	n		10	10	10		n		10	10	10
	Mean		1.3	7.3	2.3		Mean		6.3	1.3	6.6
	SD		0.483046	0.483046	0.483046		SD		0.483046	0.483046	0.516398
